# Supplementary material for: Lutetium(III) cyclo­tetra­phosphate
Source: Acta Crystallogr Sect E Struct Rep Online. 2010 May 8;66(Pt 6):i46. doi: 10.1107/S1600536810016363 (PMC2979408; doi:10.1107/S1600536810016363)
Supplement: Supplementary file 1 [file e-66-00i46-sup1.cif]

##############################################################################
###                                                                        ###
###        Electronic paper (Acta Crystallographica Section E)             ###
###                                                                        ###
##############################################################################
#                                                                            #
# This CIF contains the data in a paper accepted for publication in Acta     #
# Crystallographica Section E. It conforms to the requirements of Notes      #
# for Authors for Section E, and has been peer reviewed under the auspices   #
# of the IUCr Commission on Journals.                                        #
#                                                                            #
# Full details of the Crystallographic Information File format               #
# are given in the paper "The Crystallographic Information File (CIF):       #
# a New Standard Archive File for Crystallography" by S. R. Hall, F. H.      #
# Allen and I. D. Brown [Acta Cryst. (1991), A47, 655-685].                  #
#                                                                            #
# The current version of the core CIF dictionary is obtainable from          #
# ftp://ftp.iucr.org/pub/cif_core.dic. The current version number is 2.4.    #
#                                                                            #
# Software is freely available for graphical display of the structure(s) in  #
# this CIF.  For information consult the CIF home page http://www.iucr.org/  #
# cif/home.html                                                              #
#                                                                            #
# This file may be used for bona fide research purposes within the           #
# scientific community so long as proper attribution is given to the journal # 
# article from which it was obtained.                                        #
#                                                                            #
##############################################################################
                                             
data_I
_audit_creation_method     SHELXL-97
_chemical_name_systematic
;
Tetralutetium(III) tris(cyclotetraphosphate)
;
_chemical_name_common
;
lutetium cyclotetraphosphate
;
_chemical_formula_moiety     'Lu4 O36 P12'
_chemical_formula_sum     'Lu4 O36 P12'
_chemical_formula_structural     'Lu4 (P4 O12)3'
_chemical_formula_iupac     'Lu4 (P4 O12)3'
_chemical_formula_weight     1647.52
_symmetry_cell_setting     cubic
_symmetry_space_group_name_H-M     'I -4 3 d'
_symmetry_space_group_name_hall     'I -4bd 2c 3'
loop_
    _symmetry_equiv_pos_as_xyz
    'x, y, z'
    '-x+1/2, -y, z+1/2'
    '-x, y+1/2, -z+1/2'
    'x+1/2, -y+1/2, -z'
    'z, x, y'
    'z+1/2, -x+1/2, -y'
    '-z+1/2, -x, y+1/2'
    '-z, x+1/2, -y+1/2'
    'y, z, x'
    '-y, z+1/2, -x+1/2'
    'y+1/2, -z+1/2, -x'
    '-y+1/2, -z, x+1/2'
    'y+1/4, x+1/4, z+1/4'
    '-y+1/4, -x+3/4, z+3/4'
    'y+3/4, -x+1/4, -z+3/4'
    '-y+3/4, x+3/4, -z+1/4'
    'x+1/4, z+1/4, y+1/4'
    '-x+3/4, z+3/4, -y+1/4'
    '-x+1/4, -z+3/4, y+3/4'
    'x+3/4, -z+1/4, -y+3/4'
    'z+1/4, y+1/4, x+1/4'
    'z+3/4, -y+1/4, -x+3/4'
    '-z+3/4, y+3/4, -x+1/4'
    '-z+1/4, -y+3/4, x+3/4'
    'x+1/2, y+1/2, z+1/2'
    '-x+1, -y+1/2, z+1'
    '-x+1/2, y+1, -z+1'
    'x+1, -y+1, -z+1/2'
    'z+1/2, x+1/2, y+1/2'
    'z+1, -x+1, -y+1/2'
    '-z+1, -x+1/2, y+1'
    '-z+1/2, x+1, -y+1'
    'y+1/2, z+1/2, x+1/2'
    '-y+1/2, z+1, -x+1'
    'y+1, -z+1, -x+1/2'
    '-y+1, -z+1/2, x+1'
    'y+3/4, x+3/4, z+3/4'
    '-y+3/4, -x+5/4, z+5/4'
    'y+5/4, -x+3/4, -z+5/4'
    '-y+5/4, x+5/4, -z+3/4'
    'x+3/4, z+3/4, y+3/4'
    '-x+5/4, z+5/4, -y+3/4'
    '-x+3/4, -z+5/4, y+5/4'
    'x+5/4, -z+3/4, -y+5/4'
    'z+3/4, y+3/4, x+3/4'
    'z+5/4, -y+3/4, -x+5/4'
    '-z+5/4, y+5/4, -x+3/4'
    '-z+3/4, -y+5/4, x+5/4'
_cell_length_a     14.6920(6)
_cell_length_b     14.6920(6)
_cell_length_c     14.6920(6)
_cell_angle_alpha     90.00
_cell_angle_beta     90.00
_cell_angle_gamma     90.00
_cell_volume     3171.3(2)
_cell_formula_units_Z     4
_cell_measurement_reflns_used     1548
_cell_measurement_theta_min     3.40
_cell_measurement_theta_max     30.26
_cell_measurement_temperature     296(2)
_exptl_crystal_description     'truncated octahedron'
_exptl_crystal_colour     colourless
_exptl_crystal_size_max     0.183
_exptl_crystal_size_mid     0.100
_exptl_crystal_size_min     0.078
_exptl_crystal_density_diffrn     3.451
_exptl_crystal_density_meas     .
_exptl_crystal_density_method     'not measured'
_exptl_crystal_F_000     3008
_exptl_absorpt_coefficient_mu     13.078
_exptl_absorpt_correction_type     multi-scan
_exptl_absorpt_process_details     '(SADABS; Bruker, 2008)'
_exptl_absorpt_correction_T_min     0.5342
_exptl_absorpt_correction_T_max     0.7461
_diffrn_ambient_temperature     296(2)
_diffrn_radiation_type     MoK\a
_diffrn_radiation_wavelength     0.71073
_diffrn_radiation_source     'fine-focus sealed tube'
_diffrn_radiation_monochromator     graphite
_diffrn_measurement_device_type     'Bruker APEXII CCD'
_diffrn_measurement_method     '\f and \w scans'
_diffrn_detector_area_resol_mean     8.3333
_diffrn_reflns_number     3088
_diffrn_reflns_av_R_equivalents     0.0342
_diffrn_reflns_av_sigmaI/netI     0.0406
_diffrn_reflns_theta_min     3.92
_diffrn_reflns_theta_max     30.41
_diffrn_reflns_theta_full     1.00
_diffrn_measured_fraction_theta_max     0.996
_diffrn_measured_fraction_theta_full     0.000
_diffrn_reflns_limit_h_min     -16
_diffrn_reflns_limit_h_max     11
_diffrn_reflns_limit_k_min     -6
_diffrn_reflns_limit_k_max     20
_diffrn_reflns_limit_l_min     -19
_diffrn_reflns_limit_l_max     9
_refine_special_details
;
Refinement of <i>F</i>^2^ against ALL reflections. The weighted <i>R</i>-factor
wR and goodness of fit <i>S</i> are based on <i>F</i>^2^, conventional
<i>R</i>-factors <i>R</i> are based on <i>F</i>, with <i>F</i> set to zero for
negative <i>F</i>^2^. The threshold expression of <i>F</i>^2^ >
\s(<i>F</i>^2^) is used only for calculating <i>R</i>-factors(gt) etc. and is
not relevant to the choice of reflections for refinement. <i>R</i>-factors
based on <i>F</i>^2^ are statistically about twice as large as those based on
<i>F</i>, and <i>R</i>- factors based on ALL data will be even larger.
;
_reflns_number_total     717
_reflns_number_gt     659
_reflns_threshold_expression     I>2sigma(I)
_refine_ls_structure_factor_coef     Fsqd
_refine_ls_matrix_type     full
_refine_ls_R_factor_all     0.0248
_refine_ls_R_factor_gt     0.0203
_refine_ls_wR_factor_gt     0.0367
_refine_ls_wR_factor_ref     0.0378
_refine_ls_goodness_of_fit_ref     1.033
_refine_ls_restrained_S_all     1.033
_refine_ls_number_reflns     717
_refine_ls_number_parameters     41
_refine_ls_number_restraints     0
_refine_ls_number_constraints     0
_refine_ls_hydrogen_treatment     .
_refine_ls_weighting_scheme     calc
_refine_ls_weighting_details
              'w=1/[\s^2^(Fo^2^)+(0.0088P)^2^+0.0000P] where P=(Fo^2^+2Fc^2^)/3'
_atom_sites_solution_hydrogens     .
_atom_sites_solution_primary     direct
_atom_sites_solution_secondary     difmap
_refine_ls_shift/su_max     0.000
_refine_ls_shift/su_mean     0.000
_refine_diff_density_max     0.897
_refine_diff_density_min     -0.674
_refine_ls_extinction_method     none
_refine_ls_extinction_coef     .
_refine_ls_abs_structure_details     'Flack (1983), 272 Friedel pairs'
_refine_ls_abs_structure_Flack     0.000(15)
loop_
    _atom_type_symbol
    _atom_type_description
    _atom_type_scat_dispersion_real
    _atom_type_scat_dispersion_imag
    _atom_type_scat_source
    'O' 'O' 0.0106 0.0060
                         'International Tables Vol C Tables 4.2.6.8 and 6.1.1.4'
    'P' 'P' 0.1023 0.0942
                         'International Tables Vol C Tables 4.2.6.8 and 6.1.1.4'
    'Lu' 'Lu' -0.4720 5.8584
                         'International Tables Vol C Tables 4.2.6.8 and 6.1.1.4'
_computing_data_collection     'APEX2 (Bruker, 2008)'
_computing_cell_refinement     'SAINT (Bruker, 2008)'
_computing_data_reduction     'SAINT (Bruker, 2008)'
_computing_structure_solution     'SHELXS97 (Sheldrick, 2008)'
_computing_structure_refinement     'SHELXL97 (Sheldrick, 2008)'
_computing_molecular_graphics
;
CaRine (Boudias & Monceau, 1998) and ORTEP-3 (Farrugia, 1997)
;
_computing_publication_material     'SHELXTL (Sheldrick, 2008)'
loop_
    _atom_site_type_symbol
    _atom_site_label
    _atom_site_fract_x
    _atom_site_fract_y
    _atom_site_fract_z
    _atom_site_U_iso_or_equiv
    _atom_site_adp_type
    _atom_site_calc_flag
    _atom_site_refinement_flags
    _atom_site_occupancy
    _atom_site_disorder_assembly
    _atom_site_disorder_group
    Lu Lu 0.896610(13) 0.396610(13) 0.103390(13) 0.00602(8) Uani d S 1 . .
    P P 0.95737(9) 0.37294(9) 0.33447(9) 0.0077(2) Uani d . 1 . .
    O O1 1.0613(2) 0.3432(2) 0.3430(2) 0.0128(7) Uani d . 1 . .
    O O2 1.0325(2) 0.3642(3) 0.0522(2) 0.0188(8) Uani d . 1 . .
    O O3 0.9295(2) 0.3498(3) 0.2404(2) 0.0142(7) Uani d . 1 . .
loop_
    _atom_site_aniso_label
    _atom_site_aniso_U_11
    _atom_site_aniso_U_22
    _atom_site_aniso_U_33
    _atom_site_aniso_U_12
    _atom_site_aniso_U_13
    _atom_site_aniso_U_23
    Lu 0.00602(8) 0.00602(8) 0.00602(8) 0.00039(8) -0.00039(8) -0.00039(8)
    P 0.0097(5) 0.0051(6) 0.0082(6) 0.0017(5) -0.0008(5) 0.0015(4)
    O1 0.0113(15) 0.0146(18) 0.0123(17) 0.0007(15) -0.0025(14) 0.0054(17)
    O2 0.0103(17) 0.024(2) 0.022(2) 0.0016(18) 0.0015(16) -0.0014(18)
    O3 0.0202(19) 0.0141(19) 0.0084(16) 0.0012(16) -0.0050(15) 0.0023(16)
_geom_special_details
;
All esds (except the esd in the dihedral angle between two l.s. planes) are
estimated using the full covariance matrix. The cell esds are taken into
account individually in the estimation of esds in distances, angles and
torsion angles; correlations between esds in cell parameters are only used
when they are defined by crystal symmetry. An approximate (isotropic)
treatment of cell esds is used for estimating esds involving l.s. planes.
;
loop_
    _geom_bond_atom_site_label_1
    _geom_bond_atom_site_label_2
    _geom_bond_site_symmetry_2
    _geom_bond_distance
    _geom_bond_publ_flag
    Lu O3 8_645 2.182(3) y
    Lu O3 11_556 2.182(3) y
    Lu O3 . 2.182(3) y
    Lu O2 8_645 2.185(4) y
    Lu O2 11_556 2.185(4) y
    Lu O2 . 2.185(4) y
    P O2 31_564 1.464(4) y
    P O3 . 1.481(4) y
    P O1 40_535 1.583(3) y
    P O1 . 1.594(3) y
    O1 P 15_565 1.583(3) ?
    O2 P 34_645 1.464(4) ?
loop_
    _geom_angle_atom_site_label_1
    _geom_angle_atom_site_label_2
    _geom_angle_atom_site_label_3
    _geom_angle_site_symmetry_1
    _geom_angle_site_symmetry_3
    _geom_angle
    _geom_angle_publ_flag
    O3 Lu O3 8_645 11_556 89.06(14) ?
    O3 Lu O3 8_645 . 89.06(14) ?
    O3 Lu O3 11_556 . 89.06(14) ?
    O3 Lu O2 8_645 8_645 92.64(13) ?
    O3 Lu O2 11_556 8_645 178.26(14) ?
    O3 Lu O2 . 8_645 90.59(14) ?
    O3 Lu O2 8_645 11_556 90.59(14) ?
    O3 Lu O2 11_556 11_556 92.64(13) ?
    O3 Lu O2 . 11_556 178.26(14) ?
    O2 Lu O2 8_645 11_556 87.72(15) ?
    O3 Lu O2 8_645 . 178.26(14) ?
    O3 Lu O2 11_556 . 90.59(14) ?
    O3 Lu O2 . . 92.64(13) ?
    O2 Lu O2 8_645 . 87.72(15) ?
    O2 Lu O2 11_556 . 87.72(15) ?
    O2 P O3 31_564 . 118.0(2) ?
    O2 P O1 31_564 40_535 107.3(2) ?
    O3 P O1 . 40_535 111.5(2) ?
    O2 P O1 31_564 . 109.2(2) ?
    O3 P O1 . . 106.0(2) ?
    O1 P O1 40_535 . 103.9(2) ?
    P O1 P 15_565 . 136.9(2) ?
    P O2 Lu 34_645 . 164.9(2) ?
    P O3 Lu . . 148.2(2) ?
data_global
_journal_date_recd_electronic     2010-04-28
_journal_date_accepted     2010-05-04
_journal_name_full     'Acta Crystallographica, Section E'
_journal_year     2010
_journal_volume     66
_journal_issue      6
_journal_page_first     i46
_journal_page_last     i46
_journal_paper_category     QI
_journal_coeditor_code     WM2342
_publ_contact_author_name     'Daniel Avignant'
_publ_contact_author_address
;
Laboratoire des Mat\'eriaux Inorganiques,
UMR CNRS 6002,
Universit\'e Blaise Pascal,
24 Avenue des Landais,
63177 Aubi\`ere
France
;
_publ_contact_author_email     'daniel.avignant@univ-bpclermont.fr'
_publ_contact_author_fax     '(33) 4 73 40 71 08'
_publ_contact_author_phone     '(33) 4 73 40 71 02'
_publ_section_title
;
Lutetium(III) cyclotetraphosphate
;
loop_
    _publ_author_name
    _publ_author_footnote
    _publ_author_address
    'Mbarek, A\"icha' .
;
Laboratoire de Chimie Industrielle,
D\'epartement de G\'enie des Mat\'eriaux,
Ecole Nationale \<dIng\'enieurs de Sfax,
Universit\'e de Sfax, BP W 3038,
Sfax
Tunisia
;
    'Fourati, Mohieddine' .
;
Laboratoire de Chimie Industrielle,
D\'epartement de G\'enie des Mat\'eriaux,
Ecole Nationale \<dIng\'enieurs de Sfax,
Universit\'e de Sfax, BP W 3038,
Sfax
Tunisia
;
    'Zambon, Daniel' .
;
Laboratoire des Mat\'eriaux Inorganiques,
UMR CNRS 6002,
Universit\'e Blaise Pascal,
24 Avenue des Landais,
63177 Aubi\`ere
France
;
    'Avignant, Daniel' .
;
Laboratoire des Mat\'eriaux Inorganiques,
UMR CNRS 6002,
Universit\'e Blaise Pascal,
24 Avenue des Landais,
63177 Aubi\`ere
France
;
