# Supplementary material for: Lutetium(III) cyclo­tetra­phosphate
Source: Acta Crystallogr Sect E Struct Rep Online. 2010 May 8;66(Pt 6):i46. doi: 10.1107/S1600536810016363 (PMC2979408; doi:10.1107/S1600536810016363)
Supplement: Supplementary file 2 [file e-66-00i46-Isup2.hkl]

# 
# h,k,l, Fc-squared, Fo-squared, sigma(Fo-squared) and status flag 
# 
data_I
_shelx_title ' Lu4(P4O12)3_0m in I-43d' 
_shelx_refln_list_code          4 
_shelx_F_calc_maximum     1218.57 
_exptl_crystal_F_000      3008.00 
_reflns_d_resolution_high  0.7020 
 
loop_ 
 _symmetry_equiv_pos_as_xyz 
 'x, y, z' 
 '-x+1/2, -y, z+1/2' 
 '-x, y+1/2, -z+1/2' 
 'x+1/2, -y+1/2, -z' 
 'z, x, y' 
 'z+1/2, -x+1/2, -y' 
 '-z+1/2, -x, y+1/2' 
 '-z, x+1/2, -y+1/2' 
 'y, z, x' 
 '-y, z+1/2, -x+1/2' 
 'y+1/2, -z+1/2, -x' 
 '-y+1/2, -z, x+1/2' 
 'y+1/4, x+1/4, z+1/4' 
 '-y+1/4, -x+3/4, z+3/4' 
 'y+3/4, -x+1/4, -z+3/4' 
 '-y+3/4, x+3/4, -z+1/4' 
 'x+1/4, z+1/4, y+1/4' 
 '-x+3/4, z+3/4, -y+1/4' 
 '-x+1/4, -z+3/4, y+3/4' 
 'x+3/4, -z+1/4, -y+3/4' 
 'z+1/4, y+1/4, x+1/4' 
 'z+3/4, -y+1/4, -x+3/4' 
 '-z+3/4, y+3/4, -x+1/4' 
 '-z+1/4, -y+3/4, x+3/4' 
 'x+1/2, y+1/2, z+1/2' 
 '-x+1, -y+1/2, z+1' 
 '-x+1/2, y+1, -z+1' 
 'x+1, -y+1, -z+1/2' 
 'z+1/2, x+1/2, y+1/2' 
 'z+1, -x+1, -y+1/2' 
 '-z+1, -x+1/2, y+1' 
 '-z+1/2, x+1, -y+1' 
 'y+1/2, z+1/2, x+1/2' 
 '-y+1/2, z+1, -x+1' 
 'y+1, -z+1, -x+1/2' 
 '-y+1, -z+1/2, x+1' 
 'y+3/4, x+3/4, z+3/4' 
 '-y+3/4, -x+5/4, z+5/4' 
 'y+5/4, -x+3/4, -z+5/4' 
 '-y+5/4, x+5/4, -z+3/4' 
 'x+3/4, z+3/4, y+3/4' 
 '-x+5/4, z+5/4, -y+3/4' 
 '-x+3/4, -z+5/4, y+5/4' 
 'x+5/4, -z+3/4, -y+5/4' 
 'z+3/4, y+3/4, x+3/4' 
 'z+5/4, -y+3/4, -x+5/4' 
 '-z+5/4, y+5/4, -x+3/4' 
 '-z+3/4, -y+5/4, x+5/4' 
 
_cell_length_a    14.6920 
_cell_length_b    14.6920 
_cell_length_c    14.6920 
_cell_angle_alpha  90.000 
_cell_angle_beta   90.000 
_cell_angle_gamma  90.000 
 
_shelx_F_squared_multiplier     1.000 
 
loop_ 
 _refln_index_h 
 _refln_index_k 
 _refln_index_l 
 _refln_F_squared_calc 
 _refln_F_squared_meas 
 _refln_F_squared_sigma 
 _refln_observed_status 
   0   2   2     4019.68     4608.33    233.22 o 
   0   1   3   283221.19   290541.09   3297.92 o 
  -1   2   3   202568.38   201615.19   2763.90 o 
   1   2   3   174061.12   173489.34   2133.86 o 
  -2   3   3    92476.17    94668.32   5228.37 o 
   2   3   3   123212.63   121314.64   2126.08 o 
   0   0   4  1484908.75  1613213.50 140181.25 o 
  -2   2   4   103103.84   100221.81   2398.34 o 
   0   2   4    37966.13    39374.52    675.93 o 
   2   2   4   110181.82   107887.45   1937.30 o 
  -1   3   4   108084.35   107791.12   1612.75 o 
   1   3   4   105718.67   104676.24   1525.75 o 
  -4   4   4   269737.62   259553.59  12199.53 o 
   0   4   4   320637.00   309500.09   6454.35 o 
   4   4   4   315335.16   310739.34  11903.25 o 
   0   1   5   106774.92   110114.79   1543.91 o 
  -1   2   5   130509.86   129361.07   1882.59 o 
   1   2   5   124319.72   124541.01   1618.37 o 
  -2   3   5   227619.64   216570.52   3545.35 o 
   0   3   5   352554.88   350594.34   5162.93 o 
   2   3   5   222434.08   217139.62   2565.82 o 
  -3   4   5   136613.70   134518.36   2686.74 o 
  -1   4   5    38159.97    37898.90    786.24 o 
   1   4   5    31519.23    31828.60    767.83 o 
   3   4   5   127544.77   123801.62   1650.82 o 
  -2   5   5    32901.82    29709.12   1614.00 o 
   2   5   5    29080.23    29136.12    930.38 o 
  -1   1   6    33088.02    30553.89    842.42 o 
   1   1   6    29455.24    27589.16    967.33 o 
   0   2   6      629.18      913.36    238.04 o 
  -3   3   6   142052.19   145269.05   3467.64 o 
  -1   3   6   175045.08   178906.83   2844.66 o 
   1   3   6   182513.19   187505.19   2850.13 o 
   3   3   6   144722.14   155100.58   2535.36 o 
  -2   4   6    74723.23    75794.09   1540.27 o 
   0   4   6    17250.44    18122.41    633.93 o 
   2   4   6    82267.34    84738.88   1287.68 o 
  -5   5   6    33790.93    33622.59   1836.18 o 
  -3   5   6   192364.83   188871.95   3728.09 o 
  -1   5   6    50428.65    50400.27   1026.51 o 
   1   5   6    47451.55    44676.34   1077.95 o 
   3   5   6   180409.25   178370.62   2335.30 o 
   5   5   6    27907.50    28475.30   1044.38 o 
  -4   6   6   165926.41   168247.45   4470.14 o 
   0   6   6   137748.14   132480.12   4448.28 o 
   4   6   6   165798.42   162101.17   3046.53 o 
   0   1   7   205174.28   215679.45   3273.27 o 
  -1   2   7   172358.98   179307.61   2595.87 o 
   1   2   7   165479.34   172887.27   2573.35 o 
  -2   3   7    21800.25    22402.18    675.20 o 
   0   3   7    55253.86    56932.15   1128.81 o 
   2   3   7    25782.90    26990.82    615.13 o 
  -3   4   7    80055.05    81160.55   1568.67 o 
  -1   4   7   126882.34   125263.77   2083.16 o 
   1   4   7   121401.41   121782.52   2072.21 o 
   3   4   7    84681.93    87003.75   1307.61 o 
  -4   5   7   125680.99   117637.86   2758.27 o 
  -2   5   7   167970.03   163743.98   2720.75 o 
   0   5   7   313590.91   309981.47   5056.31 o 
   2   5   7   173672.36   170309.86   2554.33 o 
   4   5   7   130604.14   128015.50   1726.60 o 
  -5   6   7   151676.59   153405.14   3739.78 o 
  -3   6   7    21848.43    22219.21    846.60 o 
  -1   6   7   126725.73   127401.98   2772.63 o 
   1   6   7   130280.15   126234.00   2781.18 o 
   3   6   7    23044.58    22905.04    605.32 o 
   5   6   7   154669.47   151904.22   2154.28 o 
  -6   7   7     1176.25     1087.72    993.39 o 
  -2   7   7     5873.44     6254.56    807.48 o 
   2   7   7     8211.35     9031.41   1065.92 o 
   6   7   7     3522.54     3507.84    541.68 o 
   0   0   8   118759.01   119712.78   3961.19 o 
  -2   2   8   692118.06   691187.75  12885.39 o 
   0   2   8    30465.63    31524.06    720.06 o 
   2   2   8   710516.06   712874.75  12877.56 o 
  -1   3   8   103576.50   105628.09   1975.22 o 
   1   3   8   101726.88   104951.73   1826.92 o 
  -4   4   8   133953.91   133984.58   3366.47 o 
  -2   4   8    16365.11    17245.06    618.87 o 
   0   4   8    44952.18    43395.09   1011.47 o 
   2   4   8    16463.62    16796.96    578.10 o 
   4   4   8   140236.06   140611.41   2444.20 o 
  -3   5   8   168052.55   168732.12   2868.93 o 
  -1   5   8    22503.06    22042.59    810.60 o 
   1   5   8    26613.62    25957.62    858.37 o 
   3   5   8   156229.14   151609.95   2485.58 o 
  -6   6   8    48270.36    48883.42   2325.44 o 
  -4   6   8     6212.02     7328.41    688.69 o 
  -2   6   8   198257.94   193718.94   3277.93 o 
   0   6   8       14.72      533.65    401.82 o 
   2   6   8   216896.34   211258.33   3316.66 o 
   4   6   8     6101.54     6272.39    364.31 o 
   6   6   8    44134.26    44131.35   1376.78 o 
  -5   7   8   187521.67   182449.94   3865.54 o 
  -3   7   8    51172.20    51235.88   1414.20 o 
  -1   7   8   156537.91   151929.14   3224.64 o 
   1   7   8   140919.98   140058.62   2902.72 o 
   3   7   8    52247.56    51896.61   1110.82 o 
   5   7   8   180973.72   174320.23   2390.45 o 
  -4   8   8   103170.78   101271.03   3400.67 o 
   0   8   8      492.70      268.36    580.43 o 
   4   8   8    99738.98    95089.22   2910.96 o 
   8   8   8   209211.88   203017.52   9341.35 o 
   0   1   9    90364.81    90113.15   1615.13 o 
  -1   2   9     8381.59     8926.52    443.47 o 
   1   2   9     7589.67     7986.58    451.24 o 
  -2   3   9   123473.27   123175.25   1955.82 o 
   0   3   9   312141.25   317935.00   4548.10 o 
   2   3   9   114261.35   114996.22   1915.36 o 
  -3   4   9   136201.08   135772.02   2337.18 o 
  -1   4   9    37151.69    35431.05   1023.02 o 
   1   4   9    34222.29    31504.15    907.19 o 
   3   4   9   130921.80   131530.09   1901.31 o 
  -4   5   9    18733.84    19213.14    813.78 o 
  -2   5   9     4828.94     5067.44    468.93 o 
   0   5   9    14730.89    14744.42    683.23 o 
   2   5   9     7147.50     8236.07    561.48 o 
   4   5   9    25845.99    26257.21    680.02 o 
  -5   6   9    21978.20    22784.21   1201.57 o 
  -3   6   9    56721.05    56281.09   1256.95 o 
  -1   6   9      780.65     1096.14    449.23 o 
   1   6   9      122.25      355.29    450.13 o 
   3   6   9    45107.32    45121.80   1110.54 o 
   5   6   9    27259.82    26669.38    713.38 o 
  -6   7   9    81594.64    84615.05   2987.48 o 
  -4   7   9    49772.73    49461.86   1342.52 o 
  -2   7   9    75643.97    76605.50   1873.40 o 
   0   7   9   149570.30   148414.12   3020.43 o 
   2   7   9    75576.82    78032.69   1672.03 o 
   4   7   9    53009.16    50699.31   1160.67 o 
   6   7   9    83482.95    80982.42   1542.39 o 
  -5   8   9     8914.57     8484.10    782.72 o 
  -3   8   9    91302.27    88497.92   2135.55 o 
  -1   8   9    15280.93    15970.62    864.10 o 
   1   8   9    19875.69    21208.54    944.19 o 
   3   8   9    84183.56    83158.44   1959.00 o 
   5   8   9     9446.19     9418.22    566.39 o 
   7   8   9    87918.55    81255.00   1860.74 o 
  -6   9   9    24135.16    26362.04   1871.78 o 
  -2   9   9     8036.61     8172.38   1254.84 o 
   2   9   9     7240.81     6465.75   1742.79 o 
   6   9   9    18348.54    19372.68   1226.81 o 
  -1   1  10   101550.20   100948.04   2702.42 o 
   1   1  10   117991.19   116696.01   2755.66 o 
   0   2  10    24348.23    25168.41    786.20 o 
  -3   3  10   115860.20   115279.45   2575.77 o 
  -1   3  10   185280.17   189156.75   3141.34 o 
   1   3  10   195149.77   201004.80   2984.47 o 
   3   3  10   100819.85   106432.30   2795.72 o 
  -2   4  10    30686.95    32466.43    912.94 o 
   0   4  10     3808.87     4695.72    489.39 o 
   2   4  10    34550.61    34448.52    855.87 o 
  -5   5  10     4501.63     5304.15   1205.94 o 
  -3   5  10   175883.83   174157.52   3355.01 o 
  -1   5  10    93290.02    96909.52   2108.59 o 
   1   5  10   112091.22   112179.51   1990.19 o 
   3   5  10   161706.25   163602.33   2809.89 o 
   5   5  10     4259.36     3825.31    626.31 o 
  -4   6  10   204546.41   201613.88   4291.01 o 
  -2   6  10    38370.27    37253.46   1268.95 o 
   0   6  10   322500.12   324634.75   5901.74 o 
   2   6  10    38682.89    37907.01   1082.09 o 
   4   6  10   207531.98   201488.45   3531.83 o 
  -7   7  10     4182.04     5228.37   1847.36 o 
  -5   7  10   120633.59   121637.23   2864.11 o 
  -3   7  10     6654.33     7400.46    778.55 o 
  -1   7  10    98798.91    93487.87   2444.58 o 
   1   7  10   100241.96   101409.33   3332.00 o 
   3   7  10     5742.93     6000.50    674.06 o 
   5   7  10   119812.75   116025.48   2176.57 o 
   7   7  10     4541.38     5052.12    805.59 o 
  -6   8  10    40621.33    42442.19   2544.47 o 
  -4   8  10     8440.87     9023.08    969.75 o 
  -2   8  10    37493.30    37674.20   1707.86 o 
   0   8  10      573.27     1646.78    702.36 o 
   2   8  10    44415.81    42942.28   1476.83 o 
   4   8  10     8481.42     8121.82    581.15 o 
   6   8  10    33486.49    30450.00   1014.13 o 
  -5   9  10    27483.14    27407.15   1712.74 o 
  -3   9  10    43693.14    40399.59   2060.04 o 
  -1   9  10     2222.00      795.09   1088.06 o 
   1   9  10     2538.07     3219.15   1158.20 o 
   3   9  10    48569.63    47564.75   1610.41 o 
   5   9  10    31418.28    29946.72   1059.48 o 
   7   9  10   109630.50   101702.58   2256.55 o 
   9   9  10    65372.62    65186.80   2454.47 o 
  -4  10  10   313542.19   318320.44  15231.98 o 
   0  10  10   621314.31   600443.19  25984.99 o 
   4  10  10   334361.91   328155.69   8384.50 o 
   8  10  10    56703.76    57386.75   3026.67 o 
   0   1  11    20867.36    22900.79    787.74 o 
  -1   2  11      942.85     1819.01    418.90 o 
   1   2  11     2076.62     2491.53    437.16 o 
  -2   3  11    29740.71    29663.92    964.53 o 
   0   3  11    70921.30    71959.24   1401.62 o 
   2   3  11    28251.34    28690.48    884.77 o 
  -3   4  11   142509.14   141200.84   2472.69 o 
  -1   4  11    52326.43    51690.25   1221.91 o 
   1   4  11    55576.02    56043.33   1184.01 o 
   3   4  11   132099.28   137066.27   2298.88 o 
  -4   5  11    40996.86    40579.16   1335.60 o 
  -2   5  11    51649.04    50707.41   1575.31 o 
   0   5  11    56771.32    58770.29   1392.80 o 
   2   5  11    61494.38    60933.75   1370.02 o 
   4   5  11    54960.52    54949.10   1413.90 o 
  -5   6  11    48872.66    47421.18   1819.66 o 
  -3   6  11    27014.04    27310.35   1338.90 o 
  -1   6  11     2185.56     3374.91    799.93 o 
   1   6  11     2881.71     3390.76    586.88 o 
   3   6  11    23085.54    21759.84   1082.22 o 
   5   6  11    54060.93    53903.18   1373.36 o 
  -6   7  11    45245.70    45772.48   2020.62 o 
  -4   7  11    92866.74    90438.35   2655.97 o 
  -2   7  11    84985.71    88258.15   2697.46 o 
   0   7  11    73175.76    74494.45   2398.58 o 
   2   7  11    91107.88    92410.16   2330.62 o 
   4   7  11    83800.61    82018.00   1933.10 o 
   6   7  11    43522.23    40643.17   1303.01 o 
  -7   8  11    27213.04    26438.11   2457.33 o 
  -5   8  11    57860.93    57020.83   2378.44 o 
  -3   8  11    80511.86    82095.67   2565.39 o 
  -1   8  11   104150.98    99295.84   2864.47 o 
   1   8  11    89731.94    88564.82   3245.50 o 
   3   8  11    76660.77    77169.62   2349.52 o 
   5   8  11    56248.90    54948.11   1625.23 o 
   7   8  11    24016.18    23502.07    971.87 o 
  -4   9  11    11194.93    13171.64   3703.43 o 
  -2   9  11    75599.74    77660.09   3683.70 o 
   0   9  11    20710.45    24806.84   2002.52 o 
   2   9  11    76698.63    75961.76   2529.92 o 
   4   9  11    16856.68    16840.66    801.11 o 
   6   9  11    63437.23    65358.26   2025.73 o 
   8   9  11    18147.72    17572.92    899.57 o 
  -3  10  11    14446.29    16144.41   1922.33 o 
  -1  10  11     6680.90     6465.36   1484.62 o 
   1  10  11     5996.20     7188.65   1421.39 o 
   3  10  11    13529.40    13588.43    959.06 o 
   5  10  11    34185.72    32811.84   1339.55 o 
   7  10  11    41657.94    40248.43   1592.62 o 
   9  10  11    40472.48    40274.52   1392.40 o 
  -2  11  11   128942.02   141863.05   7842.55 o 
   2  11  11   134225.17   126927.34   7476.57 o 
   6  11  11    61640.50    59773.27   2797.03 o 
  10  11  11    43534.63    46074.20   2217.45 o 
   0   0  12      946.44     2854.14   1004.89 o 
  -2   2  12   303359.97   306205.59   6845.02 o 
   0   2  12    12666.48    13360.22    674.69 o 
   2   2  12   305078.78   312275.41   6854.11 o 
  -1   3  12    31645.94    32403.86   1017.83 o 
   1   3  12    36721.76    37262.80   1036.91 o 
  -4   4  12    47686.56    48663.76   2642.51 o 
  -2   4  12     3289.34     4021.04    539.42 o 
   0   4  12       13.01     -212.72    400.80 o 
   2   4  12     3274.81     3663.32    499.01 o 
   4   4  12    41366.50    42280.37   1885.41 o 
  -3   5  12    53565.74    53132.13   1618.18 o 
  -1   5  12    27616.97    28243.34    959.03 o 
   1   5  12    33540.64    34037.15   1121.75 o 
   3   5  12    54419.77    54112.36   1369.25 o 
  -6   6  12    95403.39    94106.20   3658.80 o 
  -4   6  12     1462.62     1392.78    570.62 o 
  -2   6  12   162437.33   168646.20   4221.89 o 
   0   6  12      647.67     1200.22    578.04 o 
   2   6  12   164686.95   160427.94   3689.87 o 
   4   6  12     1462.45      583.62    523.93 o 
   6   6  12    86743.23    84404.73   3088.51 o 
  -5   7  12    69630.95    69535.47   2769.08 o 
  -3   7  12    33305.27    32979.95   1552.06 o 
  -1   7  12    68738.33    70678.55   2367.40 o 
   1   7  12    70890.69    69896.54   2035.98 o 
   3   7  12    25553.39    26354.14   1242.46 o 
   5   7  12    77074.82    76511.34   2010.08 o 
  -6   8  12     7000.87     7633.42   1655.65 o 
  -4   8  12    73011.77    74910.84   2774.13 o 
  -2   8  12      571.47      542.30   1211.56 o 
   0   8  12     1257.27     1261.76   1156.63 o 
   2   8  12      563.37      270.96    655.37 o 
   4   8  12    66307.04    64783.06   1826.01 o 
   6   8  12     6933.77     6492.14    771.94 o 
   8   8  12   173172.59   166351.62   4802.83 o 
  -5   9  12    22730.71    25218.16   3084.74 o 
  -3   9  12    64135.39    67534.95   3629.22 o 
  -1   9  12    60399.62    59870.59   3159.49 o 
   1   9  12    56574.70    54439.50   2146.80 o 
   3   9  12    73292.17    71763.05   2297.96 o 
   5   9  12    19470.42    19126.94   1358.32 o 
   7   9  12    79685.42    79591.43   2631.21 o 
  -4  10  12     9400.89     7250.00   2439.91 o 
  -2  10  12    21747.85    23152.66   2138.08 o 
   0  10  12     3624.01     3702.59   1348.36 o 
   2  10  12    22035.93    22377.46   1230.10 o 
   4  10  12     9545.40     8974.93    745.76 o 
   6  10  12     6720.95     6651.69    788.16 o 
   8  10  12     5313.63     5172.71    843.14 o 
  10  10  12      653.73     1220.98    898.28 o 
  -3  11  12    60529.40    63912.94   5306.79 o 
  -1  11  12   101296.17   101969.20   4520.87 o 
   1  11  12    88934.78    86535.38   4268.97 o 
   3  11  12    59717.41    57635.88   2258.25 o 
   5  11  12    39055.02    37220.48   1489.21 o 
   7  11  12    19417.39    18292.20   1162.26 o 
   9  11  12    11370.23    11738.61   1099.47 o 
   0  12  12       66.71     1272.24   1899.64 o 
   4  12  12    65380.34    61959.05   2766.23 o 
   8  12  12   160612.42   158468.25   5855.96 o 
  12  12  12   169813.84   168039.73   9114.79 o 
   0   1  13   178926.50   179775.83   3085.36 o 
  -1   2  13    21502.24    21748.54    852.06 o 
   1   2  13    23893.94    25262.20    893.10 o 
  -2   3  13     1793.15     2279.53    546.01 o 
   0   3  13   119044.57   120767.88   2273.11 o 
   2   3  13     1152.04     1353.30    535.97 o 
  -3   4  13   138785.78   136984.44   3360.92 o 
  -1   4  13   165375.72   167893.81   3133.45 o 
   1   4  13   168385.86   169435.86   3131.91 o 
   3   4  13   122910.69   121814.94   2698.67 o 
  -4   5  13    99528.29   102072.73   2935.95 o 
  -2   5  13    45244.96    46464.69   1430.18 o 
   0   5  13    75446.09    73737.06   1607.13 o 
   2   5  13    50417.14    50979.24   1351.47 o 
   4   5  13   113730.69   115056.30   2729.14 o 
  -5   6  13    39372.88    40268.41   1667.25 o 
  -3   6  13     5602.79     5949.42    709.45 o 
  -1   6  13    10383.01    10621.36    646.88 o 
   1   6  13    10748.65     9706.39    902.88 o 
   3   6  13     3905.98     4345.28    622.13 o 
   5   6  13    44237.27    46703.05   1675.67 o 
  -6   7  13    56706.67    56137.89   2498.37 o 
  -4   7  13    11086.85    10987.80   1332.86 o 
  -2   7  13    13679.52    15347.09   1465.61 o 
   0   7  13     1551.27      679.08    653.20 o 
   2   7  13    16024.73    18186.65   1068.98 o 
   4   7  13     5982.57     5035.61    700.54 o 
   6   7  13    56054.12    52726.00   2264.21 o 
  -7   8  13    13781.77    17671.88   2021.64 o 
  -5   8  13    57822.61    58662.29   4688.10 o 
  -3   8  13    67588.81    70792.10   4914.67 o 
  -1   8  13    76473.35    79075.31   3709.09 o 
   1   8  13    68293.66    68970.04   2310.87 o 
   3   8  13    59729.96    57929.98   2116.53 o 
   5   8  13    49617.12    47661.29   1699.61 o 
   7   8  13    10468.28    10226.30   1177.05 o 
  -4   9  13    20078.51    17393.04   3084.74 o 
  -2   9  13    62337.20    63321.39   3474.14 o 
   0   9  13    12696.37    13775.00   2101.55 o 
   2   9  13    64864.10    63897.71   2207.39 o 
   4   9  13    26601.81    25983.20   1096.57 o 
   6   9  13    57872.61    56075.00   1934.42 o 
   8   9  13    14844.15    17713.73   1420.88 o 
  -3  10  13     1306.85     3032.45   2161.06 o 
  -1  10  13     9988.57    10687.77   1752.16 o 
   1  10  13     7783.31     7903.32    905.04 o 
   3  10  13     1919.73     2332.58    794.54 o 
   5  10  13    50778.50    49775.16   1750.97 o 
   7  10  13    35867.58    35994.87   1601.51 o 
   9  10  13    79959.46    77442.96   3010.86 o 
  -2  11  13    42015.45    44884.64   3072.44 o 
   0  11  13     2976.42     2301.76   1428.08 o 
   2  11  13    45877.99    45153.66   1834.92 o 
   4  11  13     1615.51     1378.55    603.90 o 
   6  11  13    77863.05    71068.53   2288.17 o 
   8  11  13      970.15     1784.31    786.97 o 
  10  11  13    32310.02    31347.72   1646.35 o 
  -1  12  13    80435.44    79922.95   3992.66 o 
   1  12  13    68011.22    60787.10   2421.44 o 
   3  12  13    42682.81    42096.79   1973.01 o 
   5  12  13    30157.17    31123.49   1423.55 o 
   7  12  13    10743.15    10255.42   1039.01 o 
   9  12  13    12152.27    13174.86   1187.71 o 
  11  12  13      565.88     -909.99   1001.27 o 
   2  13  13    71970.84    71088.38   5559.50 o 
   6  13  13    51267.72    52121.27   3084.74 o 
  10  13  13    50477.25    50584.45   3059.53 o 
  -1   1  14    54089.20    53690.43   2024.57 o 
   1   1  14    64560.34    65212.52   2105.70 o 
   0   2  14    28955.87    31351.56   1124.49 o 
  -3   3  14    85559.07    82582.71   2823.38 o 
  -1   3  14    93777.48    96743.52   2145.76 o 
   1   3  14    98284.04   100628.51   2160.78 o 
   3   3  14    71247.81    70671.29   2736.20 o 
  -2   4  14    33789.11    34527.11   1269.49 o 
   0   4  14      517.82      394.99    531.27 o 
   2   4  14    35356.49    35459.95   1285.58 o 
  -5   5  14     8902.85     9295.64   1360.55 o 
  -3   5  14    60915.68    61747.95   1714.23 o 
  -1   5  14    32942.51    34432.19   1286.80 o 
   1   5  14    42788.50    44791.08   1371.34 o 
   3   5  14    57029.63    59324.54   1694.12 o 
   5   5  14     7506.23     6084.71   1440.41 o 
  -4   6  14    93780.59    93242.71   2743.88 o 
  -2   6  14     8632.44     8722.30    808.01 o 
   0   6  14   126397.28   131201.89   2858.24 o 
   2   6  14     8826.17     9527.16    751.23 o 
   4   6  14    90129.73    90321.74   2438.25 o 
  -7   7  14    17981.95    19205.54   2265.63 o 
  -5   7  14    49268.32    51855.19   2735.23 o 
  -3   7  14     1240.86      910.12    862.94 o 
  -1   7  14    34525.68    35382.76   1276.48 o 
   1   7  14    30762.93    31050.03   1595.36 o 
   3   7  14      413.80      493.55    586.62 o 
   5   7  14    54168.32    54918.83   2358.62 o 
   7   7  14    18406.52    22168.28   2579.33 o 
  -6   8  14    50625.30    55385.85   3450.72 o 
  -4   8  14     3482.09     4577.33   1019.23 o 
  -2   8  14    12465.54    14965.06   2561.90 o 
   0   8  14      708.06     1955.41    800.78 o 
   2   8  14    15302.45    17213.02   1222.83 o 
   4   8  14     3558.24     3373.58    870.10 o 
   6   8  14    42709.20    40884.38   2485.56 o 
  -5   9  14     3147.76     3468.15   1202.52 o 
  -3   9  14    29444.21    31910.47   3799.28 o 
  -1   9  14     3709.08     3646.95    962.87 o 
   1   9  14     4556.04     3900.93    877.67 o 
   3   9  14    32892.26    35910.31   1714.46 o 
   5   9  14     5273.21     5498.58   1023.80 o 
   7   9  14    85835.11    82724.27   3104.33 o 
   9   9  14    19457.16    20076.93   2736.18 o 
  -2  10  14      244.54      226.56   1917.07 o 
   0  10  14   231509.73   215846.92   5384.96 o 
   2  10  14      243.49     1077.06    785.31 o 
   4  10  14   141430.47   139550.97   3583.03 o 
   6  10  14      927.88      406.83    698.20 o 
   8  10  14    29173.85    31847.30   1939.16 o 
  -1  11  14     6341.05     8679.09   2631.61 o 
   1  11  14     4576.66     6208.52    943.95 o 
   3  11  14     9904.87     9730.70   1172.78 o 
   5  11  14    24901.55    26271.55   1329.90 o 
   7  11  14    38078.90    36975.73   1697.03 o 
   9  11  14    55120.57    53118.70   2552.62 o 
  11  11  14    30948.35    32381.02   3450.72 o 
   0  12  14     4220.42     3271.37    911.81 o 
   2  12  14    13854.76    14565.23   1273.32 o 
   4  12  14     2678.11     1172.73    673.99 o 
   6  12  14    14235.81    13812.74   1577.22 o 
   8  12  14      208.91      323.37    813.66 o 
   1  13  14     8772.75     9058.51   1091.57 o 
   3  13  14      814.60     1248.18    857.24 o 
   5  13  14    18694.61    19940.59   1220.82 o 
   7  13  14    28300.75    25977.33   1479.91 o 
   4  14  14   146767.64   143282.03   5346.29 o 
   0   1  15    45383.40    46106.02   1424.58 o 
  -1   2  15     8433.80     9316.83    822.29 o 
   1   2  15     8661.05     9136.26    817.47 o 
  -2   3  15    42486.02    45104.76   1521.36 o 
   0   3  15    58530.90    62131.35   1984.07 o 
   2   3  15    40778.70    41482.07   1461.74 o 
  -3   4  15    95735.77    94213.41   2330.79 o 
  -1   4  15    71281.35    76001.30   2256.47 o 
   1   4  15    74418.80    78893.81   2051.98 o 
   3   4  15    94852.39    97418.80   2352.61 o 
  -4   5  15    22504.41    22828.11   1287.67 o 
  -2   5  15     9846.43     8829.42    880.55 o 
   0   5  15    25274.98    25478.97   1267.19 o 
   2   5  15    11292.58    12142.55    865.69 o 
   4   5  15    25572.01    27569.48   1317.89 o 
  -5   6  15     2518.09     2385.89    932.29 o 
  -3   6  15    56639.00    57738.41   1898.13 o 
  -1   6  15    19391.06    19747.48   1319.80 o 
   1   6  15    20155.56    19411.27   1222.04 o 
   3   6  15    53489.40    53962.18   2007.36 o 
   5   6  15     3931.89     4251.02   1243.02 o 
  -6   7  15    58450.18    58958.56   3903.85 o 
  -4   7  15    73104.84    73842.88   3413.35 o 
  -2   7  15    78482.36    80723.45   2506.88 o 
   0   7  15    51489.35    51113.16   1683.91 o 
   2   7  15    85376.84    86268.34   2317.07 o 
   4   7  15    77521.18    82518.50   2541.61 o 
   6   7  15    62122.25    61902.89   3123.52 o 
  -5   8  15    17662.32    20791.48   2091.35 o 
  -3   8  15    66036.39    67423.56   3302.59 o 
  -1   8  15    64333.75    63595.48   2078.31 o 
   1   8  15    66395.46    65538.70   2383.76 o 
   3   8  15    62872.75    62009.36   1937.56 o 
   5   8  15    16788.67    15570.43   1444.45 o 
   7   8  15    48697.76    49167.33   6082.33 o 
  -6   9  15    36711.20    38602.78   2997.60 o 
  -4   9  15      658.66     1010.82   1063.10 o 
  -2   9  15    52834.98    52307.02   3037.05 o 
   0   9  15     1310.19     1109.18    864.21 o 
   2   9  15    51308.83    50265.12   2100.25 o 
   4   9  15      748.76     -104.25    900.57 o 
   6   9  15    27838.97    28947.76   1848.92 o 
   8   9  15      114.48      360.39   1178.47 o 
  -5  10  15      193.97     -365.99   1150.24 o 
  -1  10  15    15569.95    15446.95   1390.55 o 
   1  10  15    15630.74    13924.05   1236.35 o 
   3  10  15    45088.00    44475.11   2234.43 o 
   5  10  15      714.10     1560.09   1111.23 o 
   7  10  15    74425.90    73353.24   3024.62 o 
   9  10  15     9556.68    10708.86   1725.36 o 
  -2  11  15    36098.87    42593.77   4635.82 o 
   0  11  15    13585.71    13167.10   1313.16 o 
   2  11  15    37094.50    38359.95   2263.67 o 
   4  11  15    28191.28    28196.48   1845.68 o 
   6  11  15    28143.11    30247.76   1921.72 o 
   8  11  15    19744.39    21439.62   1738.76 o 
  -1  12  15    34307.05    33347.32   2150.88 o 
   1  12  15    33532.71    31773.31   1889.75 o 
   3  12  15    45004.54    45647.78   2259.40 o 
   5  12  15     9887.00    10516.57    993.57 o 
   7  12  15    43408.71    44501.63   1929.44 o 
   0  13  15    20918.34    20134.53   4008.42 o 
   2  13  15    40582.66    39905.80   2081.01 o 
   4  13  15    12785.37    13199.32   1019.72 o 
   6  13  15    51469.22    54758.12   2117.91 o 
  -1  14  15     4496.55     4566.11   1185.10 o 
   1  14  15     5328.15     4792.67   1185.10 o 
   3  14  15    16074.58    17020.85   1429.56 o 
   0   0  16   104667.36   119137.09   7128.01 o 
  -2   2  16   113786.30   116335.80   3914.37 o 
   0   2  16     1961.48     1942.50    794.88 o 
   2   2  16   113330.27   117451.46   3921.43 o 
  -1   3  16    11461.57    13506.96   1071.45 o 
   1   3  16    11410.80    12656.50   1054.18 o 
  -4   4  16    55380.64    50984.52   2444.47 o 
  -2   4  16     3787.10     3156.75    826.64 o 
   0   4  16    81940.12    82524.31   2705.13 o 
   2   4  16     3835.86     4879.07    867.93 o 
   4   4  16    57390.72    56098.95   2471.22 o 
  -3   5  16    45271.24    47730.11   1769.24 o 
  -1   5  16    33154.09    35416.00   1543.77 o 
   1   5  16    36016.16    36337.43   1532.42 o 
   3   5  16    42052.12    42276.12   1718.12 o 
  -4   6  16     2630.36     3581.24    924.89 o 
  -2   6  16    67894.45    68939.48   2335.79 o 
   0   6  16     2337.35     2752.32    799.43 o 
   2   6  16    68590.00    67108.33   2328.06 o 
   4   6  16     2622.28     3659.26    882.16 o 
   6   6  16    85103.88    85780.09   5594.35 o 
  -5   7  16    39415.21    38933.92   3154.45 o 
  -3   7  16     7503.07     8104.55    998.82 o 
  -1   7  16    39209.33    39735.76   1657.24 o 
   1   7  16    31614.81    33244.16   1566.80 o 
   3   7  16     5114.01     5225.60    883.47 o 
   5   7  16    38852.17    35031.89   2425.36 o 
  -4   8  16    30115.60    31004.22   2579.33 o 
  -2   8  16      433.53      453.29    729.19 o 
   0   8  16    24427.61    25155.23   1321.09 o 
   2   8  16      432.36     -153.07    633.25 o 
   4   8  16    28016.79    28198.00   2204.51 o 
   6   8  16      117.04      183.92   1148.79 o 
   8   8  16    72384.61    67393.66   4897.24 o 
  -5   9  16    19816.31    24521.04   2300.48 o 
  -3   9  16    57773.38    56310.51   2559.39 o 
  -1   9  16    52367.26    51790.49   2485.29 o 
   1   9  16    47813.51    49493.55   2454.95 o 
   3   9  16    54684.88    53749.99   1958.10 o 
   5   9  16    15744.70    17363.44   1884.35 o 
   7   9  16    36446.86    38236.05   2587.73 o 
  -4  10  16     3610.51     4217.55   1341.95 o 
  -2  10  16     3150.45     2521.00   1061.54 o 
   0  10  16      680.02     1163.59   1027.52 o 
   2  10  16     4664.00     6057.71   1216.68 o 
   4  10  16     3613.77     3721.91   1110.51 o 
   6  10  16    23978.86    21953.06   2009.85 o 
   8  10  16      722.36       56.31   1200.35 o 
  -5  11  16    29121.37    27518.64   2527.04 o 
  -3  11  16    38409.23    39021.05   2683.90 o 
  -1  11  16    53150.30    48187.15   2370.55 o 
   1  11  16    46682.38    40625.39   2595.75 o 
   3  11  16    34251.13    32615.66   2614.76 o 
   5  11  16    25664.19    26261.81   2132.42 o 
   7  11  16    14699.35    15271.52   1590.61 o 
  -2  12  16      218.07     1097.96   1289.66 o 
   0  12  16      600.31    -1085.14   1085.14 o 
   2  12  16      225.46     -679.69   1219.95 o 
   4  12  16    34877.24    33933.20   2057.57 o 
   6  12  16     1514.91     2442.84   1125.43 o 
  -1  13  16    49778.84    43796.29   3015.03 o 
   1  13  16    43384.95    39518.07   2509.62 o 
   3  13  16    35776.84    35860.44   2359.38 o 
   0   1  17    87744.88    90353.99   3154.17 o 
  -1   2  17    38450.40    42221.00   2058.55 o 
   1   2  17    39931.95    42505.66   2115.82 o 
  -2   3  17     1824.02     2091.66   1027.98 o 
   0   3  17    15104.11    17123.30   1226.36 o 
   2   3  17     3460.01     4797.52    921.73 o 
  -3   4  17    14778.83    15059.67   1406.16 o 
  -1   4  17    71918.91    71463.18   2284.48 o 
   1   4  17    65944.30    66259.34   2243.54 o 
   3   4  17    12680.30    11649.75   1112.89 o 
  -4   5  17    69448.20    68371.70   3080.08 o 
  -2   5  17    53311.59    53348.79   2179.88 o 
   0   5  17    59894.99    61533.26   2295.11 o 
   2   5  17    57302.29    58211.55   2223.36 o 
   4   5  17    75734.68    76786.18   2872.00 o 
  -5   6  17    35544.11    34246.28   2519.02 o 
  -3   6  17     1810.71      950.53    867.93 o 
  -1   6  17    23880.71    26091.46   1479.62 o 
   1   6  17    24751.08    25089.48   1957.06 o 
   3   6  17     2529.87     2424.50    908.09 o 
   5   6  17    39706.59    39726.31   2676.75 o 
  -6   7  17    17896.41    19701.54   2024.30 o 
  -4   7  17     2685.13     3101.15   1016.32 o 
  -2   7  17     5987.14     7973.24   1032.89 o 
   0   7  17     1216.58      231.02    764.08 o 
   2   7  17     5546.03     5074.70    911.36 o 
   4   7  17     2183.01     -298.79   1186.06 o 
   6   7  17    17628.13    16537.42   1908.22 o 
  -5   8  17    45141.80    40357.60   2798.08 o 
  -3   8  17     9824.34     7167.78   2208.83 o 
  -1   8  17    25832.72    26530.05   1486.23 o 
   1   8  17    24450.17    25266.17   1427.11 o 
   3   8  17     6042.10     6942.09   1040.91 o 
   5   8  17    44901.72    46535.00   4330.83 o 
   7   8  17     1706.75     2576.40   1314.29 o 
  -4   9  17    43547.96    46997.41   3078.06 o 
  -2   9  17    68632.83    65885.35   2340.75 o 
   0   9  17    43681.46    41408.77   3068.50 o 
   2   9  17    72711.05    70346.31   2537.98 o 
   4   9  17    47750.19    46578.76   2870.60 o 
   6   9  17    45821.99    45620.82   2903.13 o 
   8   9  17    33086.94    36163.86   2805.89 o 
  -3  10  17     3643.44     3560.16   1192.41 o 
  -1  10  17    24864.91    24954.96   1855.89 o 
   1  10  17    21393.07    18926.60   1959.10 o 
   3  10  17     2563.79     2490.34   1334.44 o 
   5  10  17    46806.11    46794.11   2925.27 o 
   7  10  17     6019.99     8886.95   1679.17 o 
  -4  11  17    13539.57    13712.08   1389.80 o 
  -2  11  17    12320.50    11391.34   1110.84 o 
   0  11  17    10029.19     9530.12   3119.59 o 
   2  11  17    14274.46    12591.21   1728.60 o 
   4  11  17     9315.34     6968.95   1589.07 o 
  -1  12  17    35997.46    29731.98   2875.60 o 
   1  12  17    36611.50    35317.25   2455.08 o 
  -1   1  18    54780.80    54540.78   3462.61 o 
   1   1  18    48952.32    54137.58   3462.80 o 
   0   2  18     8231.77    10686.44   1337.84 o 
  -3   3  18    60512.02    61557.57   3665.53 o 
  -1   3  18    72670.45    74457.03   2906.91 o 
   1   3  18    77572.27    78904.32   2971.73 o 
   3   3  18    55962.98    57553.65   3623.13 o 
  -2   4  18    60360.48    61813.17   2631.14 o 
   0   4  18     6401.37     6463.74   1236.01 o 
   2   4  18    61433.30    62201.77   2616.09 o 
  -5   5  18     9872.91     7284.86   2474.76 o 
  -3   5  18    43528.61    48782.69   2604.94 o 
  -1   5  18    21148.73    21810.18   1775.94 o 
   1   5  18    20770.39    21542.97   1488.96 o 
   3   5  18    41927.55    38506.64   2371.87 o 
   5   5  18     7885.83     8173.68   2387.62 o 
  -4   6  18    58314.89    58741.07   3299.29 o 
  -2   6  18      129.66     -135.76    870.44 o 
   0   6  18    34088.67    37639.98   1877.50 o 
   2   6  18      132.58     -149.16    861.81 o 
   4   6  18    51239.84    46845.80   3148.94 o 
  -7   7  18    26703.50    26647.25   3293.87 o 
  -5   7  18    43462.54    40330.62   2915.65 o 
  -3   7  18      134.80     -103.15    976.35 o 
  -1   7  18    21225.45    21781.65   1458.40 o 
   1   7  18    21941.37    23625.65   1489.57 o 
   3   7  18      570.45       22.00    901.09 o 
   5   7  18    51191.36    50636.94   3101.98 o 
   7   7  18    24544.69    22760.83   3189.30 o 
  -6   8  18    73939.96    68375.78   3712.05 o 
  -4   8  18     2818.71     5688.78   1625.02 o 
  -2   8  18    82785.23    81271.06   2809.60 o 
   0   8  18     3448.12     1474.26   1350.82 o 
   2   8  18    87828.91    89556.41   3124.91 o 
   4   8  18     2821.59     3693.41   1400.82 o 
   6   8  18    68976.52    69804.12   4714.24 o 
  -5   9  18      977.71     1219.13   1301.92 o 
  -3   9  18    29547.68    30564.34   1866.31 o 
  -1   9  18     6027.07     5341.72   1157.11 o 
   1   9  18     6227.13     7471.54   1045.10 o 
   3   9  18    26267.91    30040.22   2403.78 o 
   5   9  18     2067.29     2819.47   1416.60 o 
  -2  10  18     4556.09     5348.81   1042.07 o 
   0  10  18    55342.00    51340.14   3131.65 o 
   2  10  18     4607.77     6072.01   1521.72 o 
   0   1  19     3506.33     2293.94   1176.33 o 
  -1   2  19    14360.00    13237.12   1557.11 o 
   1   2  19    14196.17    14410.82   1552.51 o 
  -2   3  19    21371.58    22557.67   1783.57 o 
   0   3  19     9618.16    11237.07   1456.85 o 
   2   3  19    17884.14    19551.32   1693.73 o 
  -3   4  19    18102.57    18764.10   1881.78 o 
  -1   4  19    10102.08    10460.10   1599.74 o 
   1   4  19    10243.96    11077.36   1647.75 o 
   3   4  19    21079.34    19714.48   2203.30 o 
  -4   5  19     1439.42     -178.45   1460.90 o 
  -2   5  19     5922.31     7006.81   1528.82 o 
   0   5  19      134.87     -134.11   1572.03 o 
   2   5  19     3353.69     4028.78   1359.62 o 
   4   5  19      909.48     1531.37   1441.51 o 
  -5   6  19    23982.33    25058.67   2335.26 o 
  -3   6  19    36140.54    41940.26   2982.18 o 
  -1   6  19    25909.50    29074.94   2168.21 o 
   1   6  19    22301.88    24863.07   2080.10 o 
   3   6  19    34426.79    37653.25   2882.96 o 
   5   6  19    17948.68    17884.96   2119.51 o 
  -4   7  19    48488.93    42179.39   3074.86 o 
  -2   7  19    37980.76    40730.08   2951.83 o 
   0   7  19    41678.96    42930.46   2036.90 o 
   2   7  19    41705.92    43406.77   2268.50 o 
   4   7  19    53136.93    54647.48   3338.66 o 
  -3   8  19    26177.23    26473.17   2500.34 o 
  -1   8  19    19208.68    20142.39   1450.77 o 
   1   8  19    21748.39    23099.76   1605.72 o 
   3   8  19    22230.52    20849.71   2250.57 o 
   0   0  20   139392.39   143431.56   9027.65 o 
  -2   2  20    46850.88    48849.23   3554.51 o 
   0   2  20     1602.86     1909.55   1186.97 o 
   2   2  20    46410.38    49647.62   3513.62 o 
  -1   3  20     6525.05     7093.47   1603.07 o 
   1   3  20     6268.93     7492.59   1609.48 o 
  -4   4  20   103776.84   106066.16   7162.86 o 
  -2   4  20     1699.04     1436.77   1323.39 o 
   0   4  20   125588.99   130581.35   4849.42 o 
   2   4  20     1698.00     1886.55   2378.91 o 
   4   4  20   105740.45   101360.63   6953.73 o 
  -3   5  20    27402.12    30455.26   2776.91 o 
  -1   5  20    31269.50    35905.31   2446.14 o 
   1   5  20    28927.15    31892.42   2370.63 o 
   3   5  20    31467.81    34472.79   3790.57 o 
   0   6  20     4199.12     3897.75   1384.27 o 
                                                 
